# Supplementary material for: TIPE drives a cancer stem-like phenotype by promoting glycolysis via PKM2/HIF-1α axis in melanoma
Source: eLife. 2024 Dec 27;13:RP92741. doi: 10.7554/eLife.92741 (PMC11677236; doi:10.7554/eLife.92741)
Supplement: Figure 1—figure supplement 1—source data 1. [file elife-92741-fig1-figsupp1-data1.zip]

Archive with 7 entries (6 files):
- Figure 1-figure supplement 1-source data 2/
- Figure 1-figure supplement 1-source data 2/1a actin.tif
- Figure 1-figure supplement 1-source data 2/1a TIPE.tif
- Figure 1-figure supplement 1-source data 2/1b actin.tif
- Figure 1-figure supplement 1-source data 2/1b TIPE.tif
- Figure 1-figure supplement 1-source data 2/1c actin.tif
- Figure 1-figure supplement 1-source data 2/1c TIPE.tif
