# Supplementary material for: TIPE drives a cancer stem-like phenotype by promoting glycolysis via PKM2/HIF-1α axis in melanoma
Source: eLife. 2024 Dec 27;13:RP92741. doi: 10.7554/eLife.92741 (PMC11677236; doi:10.7554/eLife.92741)
Supplement: Figure 2—source data 1. [file elife-92741-fig2-data1.zip]

Archive with 25 entries (24 files):
- Figure 2-source data 2/
- Figure 2-source data 2/Fig 2B PKM2-Flag.tif
- Figure 2-source data 2/Fig 2B TIPE-HA.tif
- Figure 2-source data 2/Fig 2C PKM2-Flag.tif
- Figure 2-source data 2/Fig 2C TIPE-HA.tif
- Figure 2-source data 2/Fig 2D PKM2.tif
- Figure 2-source data 2/Fig 2D TIPE.tif
- Figure 2-source data 2/Fig 2E PKM2.tif
- Figure 2-source data 2/Fig 2E TIPE.tif
- Figure 2-source data 2/Fig 2F GST-PKM2.tif
- Figure 2-source data 2/Fig 2F TIPE-HA.tif
- Figure 2-source data 2/Fig 2I GAPDH.tif
- Figure 2-source data 2/Fig 2I Input-Flag.tif
- Figure 2-source data 2/Fig 2I Input-HA.tif
- Figure 2-source data 2/Fig 2I IP-Flag.tif
- Figure 2-source data 2/Fig 2I IP-HA.tif
- Figure 2-source data 2/Fig 2J Input-Flag.tif
- Figure 2-source data 2/Fig 2J Input-HA.tif
- Figure 2-source data 2/Fig 2J IP-Flag.tif
- Figure 2-source data 2/Fig 2J IP-HA.tif
- Figure 2-source data 2/Fig 2K.tif
- Figure 2-source data 2/Fig 2L.tif
- Figure 2-source data 2/Fig 2M-actin.tif
- Figure 2-source data 2/Fig 2M-LaminB.tif
- Figure 2-source data 2/Fig 2M-PKM2.tif
