# Supplementary material for: TIPE drives a cancer stem-like phenotype by promoting glycolysis via PKM2/HIF-1α axis in melanoma
Source: eLife. 2024 Dec 27;13:RP92741. doi: 10.7554/eLife.92741 (PMC11677236; doi:10.7554/eLife.92741)
Supplement: Figure 2—figure supplement 1—source data 1. [file elife-92741-fig2-figsupp1-data1.zip]

Archive with 2 entries (1 files):
- Figure 2-figure supplement 1-source data 2/
- Figure 2-figure supplement 1-source data 2/5c.tif
