# Supplementary material for: TIPE drives a cancer stem-like phenotype by promoting glycolysis via PKM2/HIF-1α axis in melanoma
Source: eLife. 2024 Dec 27;13:RP92741. doi: 10.7554/eLife.92741 (PMC11677236; doi:10.7554/eLife.92741)
Supplement: Figure 2—figure supplement 2—source data 1. [file elife-92741-fig2-figsupp2-data1.zip]

Archive with 4 entries (3 files):
- Figure 2-figure supplement 2-source data 2/
- Figure 2-figure supplement 2-source data 2/6b actin.tif
- Figure 2-figure supplement 2-source data 2/6b PKM2.tif
- Figure 2-figure supplement 2-source data 2/6b TIPE.tif
