# Supplementary material for: TIPE drives a cancer stem-like phenotype by promoting glycolysis via PKM2/HIF-1α axis in melanoma
Source: eLife. 2024 Dec 27;13:RP92741. doi: 10.7554/eLife.92741 (PMC11677236; doi:10.7554/eLife.92741)
Supplement: Figure 3—source data 1. [file elife-92741-fig3-data1.zip]

Archive with 8 entries (7 files):
- Figure 3-source data 2/
- Figure 3-source data 2/Figure 3I GAPDH.tif
- Figure 3-source data 2/Figure 3I Input-Flag.tif
- Figure 3-source data 2/Figure 3I Input-HA.tif
- Figure 3-source data 2/Figure 3I Input-His.tif
- Figure 3-source data 2/Figure 3I IP-Flag.tif
- Figure 3-source data 2/Figure 3I IP-HA.tif
- Figure 3-source data 2/Figure 3I IP-His.tif
