# Supplementary material for: TIPE drives a cancer stem-like phenotype by promoting glycolysis via PKM2/HIF-1α axis in melanoma
Source: eLife. 2024 Dec 27;13:RP92741. doi: 10.7554/eLife.92741 (PMC11677236; doi:10.7554/eLife.92741)
Supplement: Figure 3—source data 2. [file elife-92741-fig3-data2.zip]

Archive with 1 entries (1 files):
- Figure 3–source data 2.tif
