# Supplementary material for: TIPE drives a cancer stem-like phenotype by promoting glycolysis via PKM2/HIF-1α axis in melanoma
Source: eLife. 2024 Dec 27;13:RP92741. doi: 10.7554/eLife.92741 (PMC11677236; doi:10.7554/eLife.92741)
Supplement: Figure 4—source data 1. [file elife-92741-fig4-data1.zip]

Archive with 23 entries (22 files):
- Figure 4-source data 2/
- Figure 4-source data 2/Figure 4A GAPDH.tif
- Figure 4-source data 2/Figure 4A p-PKM2(Ser37).tif
- Figure 4-source data 2/Figure 4A p-PKM2(Tyr105).tif
- Figure 4-source data 2/Figure 4A PKM2.tif
- Figure 4-source data 2/Figure 4A TIPE.tif
- Figure 4-source data 2/Figure 4B Flag.tif
- Figure 4-source data 2/Figure 4B GAPDH.tif
- Figure 4-source data 2/Figure 4B HA.tif
- Figure 4-source data 2/Figure 4B Input-Flag.tif
- Figure 4-source data 2/Figure 4B Input-HA.tif
- Figure 4-source data 2/Figure 4C Flag.tif
- Figure 4-source data 2/Figure 4C HA.tif
- Figure 4-source data 2/Figure 4C His.tif
- Figure 4-source data 2/Figure 4C Input Flag.tif
- Figure 4-source data 2/Figure 4C Input HA.tif
- Figure 4-source data 2/Figure 4C Input His.tif
- Figure 4-source data 2/Figure 4D actin.tif
- Figure 4-source data 2/Figure 4D ERK.tif
- Figure 4-source data 2/Figure 4D p-ERK.tif
- Figure 4-source data 2/Figure 4D p-PKM2(Ser37).tif
- Figure 4-source data 2/Figure 4D PKM2.tif
- Figure 4-source data 2/Figure 4D TIPE-2.tif
